# Supplementary material for: The rs16906252:C>T SNP is not associated with increased overall survival or temozolomide response in a Han-Chinese glioma cohort
Source: PLoS One. 2017 Jun 2;12(6):e0178842. doi: 10.1371/journal.pone.0178842 (PMC5456392; doi:10.1371/journal.pone.0178842)
Supplement: S1 Table — (XLSX) [file pone.0178842.s006.xlsx]

## Sheet: S1 Table
No.	Age	Sex	Pathology	TMZ treatment	Surgical resection	Diagnosis	MGMT methylation level (%)	Tumor rs16906252	Germline rs16906252	Survival status	Overal survival time (month)
1	42	male	oligoastrocytoma	Yes	N/A	Recurrent	10.782	CC	N/A	1	17.9667
2	29	female	glioblastoma	No	N/A	Recurrent	35.006	CC	CC	1	6.83333
3	50	male	glioblastoma	Yes	N/A	Recurrent	1.932	CC	CC	1	8.93333
4	42	male	oligodendroglioma	No	partial	New case	3.036	CC	CC	0	116.233
5	54	male	glioblastoma	No	subtotal	New case	1.32	CC	CC	1	13.1333
6	45	female	anaplastic oligoastrocytoma	Yes	Gross resection	New case	67.066	CC	CC	0	107.133
7	41	female	glioblastoma	No	partial	Recurrent	2.254	CT	CC	1	5.2
8	42	female	glioblastoma	No	Gross resection	New case	2.922	CC	CC	1	7.26667
9	39	male	oligodendroglioma	No	N/A	New case	5.016	CC	N/A	0	102.933
10	35	female	anaplastic oligoastrocytoma	No	subtotal	New case	9.074	CT	CC	1	25.1333
11	55	male	glioblastoma	Yes	Gross resection	Recurrent	2.4	CC	CC	1	44.8333
12	43	male	oligoastrocytoma	No	N/A	New case	40.906	CT	CT	0	91.6
13	23	male	oligoastrocytoma	No	partial	New case	4.934	CC	CC	0	83.8
14	70	female	oligodendroglioma	No	partial	Recurrent	57.576	CC	CC	1	49.2333
15	27	male	oligoastrocytoma	No	partial	New case	22.112	CC	CT	1	47.3
16	22	male	glioblastoma	Yes	partial	New case	22.87	CT	CC	1	60.4333
17	39	male	glioblastoma	Yes	Gross resection	New case	7.19	CC	N/A	1	30.3
18	85	male	anaplastic oligodendroglioma	No	N/A	New case	26.124	CT	CT	1	7.1
19	67	female	oligodendroglioma	No	partial	New case	7.454	CT	N/A	1	28.1
20	65	female	anaplastic oligodendroglioma	No	near total	New case	52.086	CT	CC	1	2.36667
21	47	female	oligodendroglioma	No	Gross resection	New case	8.478	CC	CC	0	70.7667
22	58	male	glioblastoma	Yes	subtotal	New case	1.474	CC	CC	1	5.76667
23	27	male	glioblastoma	Yes	partial	New case	2.406	CT	TT	1	5.13333
24	43	female	oligodendroglioma	No	Gross resection	New case	51.784	CC	CC	0	64.5
25	25	female	oligoastrocytoma	Yes	partial	New case	13.608	CC	CC	1	54.5667
26	65	male	glioblastoma	Yes	Gross resection	New case	35.334	CT	CC	1	32.6667
27	36	male	glioblastoma	No	partial	Recurrent	35.12	CT	CC	1	9.2
28	82	male	glioblastoma	Yes	partial	Recurrent	1.732	CT	N/A	1	5.63333
29	34	male	anaplastic oligoastrocytoma	No	N/A	New case	2.202	TT	CC	1	23.1667
30	54	female	glioblastoma	Yes	subtotal	New case	2.476	CT	CT	1	53.2333
31	52	male	glioblastoma	No	partial	Recurrent	33.974	CC	CC	1	4.23333
32	52	male	anaplastic oligoastrocytoma	No	partial	Recurrent	44.886	CT	CC	1	7.1
33	58	male	glioblastoma	Yes	partial	Recurrent	1.374	CC	CC	1	8.66667
34	85	female	anaplastic oligodendroglioma	No	subtotal	New case	53.462	CC	CC	1	13.2
35	66	female	glioblastoma	Yes	subtotal	New case	3.676	CT	CC	1	10.5
36	95	female	glioblastoma	No	partial	Recurrent	1.922	CT	CC	1	6.1
37	73	female	gliosarcoma	No	partial	New case	2.152	CT	CT	1	2.8
38	51	female	glioblastoma	Yes	subtotal	New case	60.648	CC	CC	1	25.6667
39	58	male	glioblastoma	Yes	N/A	Recurrent	2.214	CC	CT	1	9.2
40	70	male	glioblastoma	Yes	near total	New case	1.29	CC	CC	1	8.96667
41	48	female	anaplastic oligodendroglioma	No	N/A	Recurrent	34.8	CC	CC	1	33.8333
42	51	male	glioblastoma	Yes	partial	Recurrent	1.462	CC	CC	1	5.2
43	49	male	glioblastoma	Yes	subtotal	New case	63.446	CC	CC	1	19.3333
44	47	female	anaplastic oligoastrocytoma	No	partial	Recurrent	65.1	CC	CC	1	2.43333
45	39	female	anaplastic oligoastrocytoma	No	partial	Recurrent	21.842	CC	CC	1	35
46	50	female	oligodendroglioma	No	partial	New case	44.178	CC	N/A	0	54.8333
47	55	male	glioblastoma	Yes	subtotal	New case	6.12	CT	CT	1	20.3667
48	41	male	oligodendroglioma	No	partial	New case	24.552	CT	CT	0	53.5333
49	63	female	glioblastoma	No	N/A	Recurrent	4.046	CC	CT	0	45.3
50	38	male	anaplastic oligoastrocytoma	No	Gross resection	Recurrent	32.64	CT	CT	0	49.0333
51	27	male	oligoastrocytoma	No	Gross resection	Recurrent	10.636	CC	CT	0	43.0333
52	29	male	anaplastic oligoastrocytoma	No	partial	New case	1.772	CC	CC	1	20.7333
53	67	male	glioblastoma	Yes	Gross resection	Recurrent	3.444	CC	CC	1	10.0333
54	30	male	glioblastoma	No	partial	Recurrent	22.05	CC	CC	1	7.1
55	51	male	glioblastoma	Yes	partial	Recurrent	1.634	CC	CC	1	17.1
56	30	male	oligodendroglioma	No	Gross resection	New case	23.258	CC	CC	0	46.5333
57	43	female	oligodendroglioma	No	Gross resection	Recurrent	36.53	CC	CC	0	40.8667
58	62	male	glioblastoma	Yes	partial	New case	24.402	CC	CC	0	24.5333
59	51	male	glioblastoma	Yes	near total	New case	1.832	CC	CC	0	15.6667
60	46	male	oligodendroglioma	No	Gross resection	New case	50.004	CC	CC	0	14.3667
61	58	male	glioblastoma	Yes	N/A	Recurrent	1.26	CC	CC	0	9.53333
62	29	female	oligodendroglioma	No	partial	New case	34.692	CC	CC	0	12.6333
63	36	female	anaplastic oligodendroglioma	No	near total	Recurrent	17.762	CC	CC	0	11.5333
64	41	female	anaplastic oligoastrocytoma	Yes	N/A	New case	40.336	CC	CC	0	11.9667
65	58	male	oligodendroglioma	No	partial	Recurrent	1.684	CC	CC	0	9.93333
66	73	female	glioblastoma	Yes	N/A	New case	1.164	CC	CC	0	3.83333
67	40	female	oligodendroglioma	No	N/A	New case	40.796	CC	CC	0	11.0667
68	28	male	oligodendroglioma	No	N/A	New case	2.332	CC	CC	0	9.76667
69	33	male	glioblastoma	Yes	partial	Recurrent	28.938	CT	CC	1	3.3
70	45	female	anaplastic oligodendroglioma	Yes	Gross resection	New case	65.828	CC	CC	0	9.43333
71	31	male	anaplastic oligoastrocytoma	No	Gross resection	New case	8.446	CC	CC	0	9.86667
72	84	male	glioblastoma	Yes	Gross resection	New case	22.326	CC	CC	0	9.7
