# Supplementary material for: The rs16906252:C>T SNP is not associated with increased overall survival or temozolomide response in a Han-Chinese glioma cohort
Source: PLoS One. 2017 Jun 2;12(6):e0178842. doi: 10.1371/journal.pone.0178842 (PMC5456392; doi:10.1371/journal.pone.0178842)
Supplement: S2 Table — (XLSX) [file pone.0178842.s007.xlsx]

## Sheet: S2 Table
S2 Table. Statistical analysis of the genotypes and the promoter methylation status of the glioma patients.
	Hyper-methylated		Hypo-methylated
	Patients with CC genotype	Patients with CT genotype	Patients with CC genotype	Patients with CT genotype	OR (95% CI)	Chi-square	P value
All gliomas	27	10	24	11	1.238(0.4472,3.425)	0.1687	0.6813
Glioblastomas	7	4	16	7	0.7656(0.5426,1.542)	0.1195	0.7296
Lower-grade gliomas	20	6	8	4	1.667(0.3689,7.529)	0.4454	0.5045
