# Supplementary material for: The rs16906252:C>T SNP is not associated with increased overall survival or temozolomide response in a Han-Chinese glioma cohort
Source: PLoS One. 2017 Jun 2;12(6):e0178842. doi: 10.1371/journal.pone.0178842 (PMC5456392; doi:10.1371/journal.pone.0178842)
Supplement: S3 Table — (XLSX) [file pone.0178842.s008.xlsx]

## Sheet: S3 Table
S3 Table. Log-rank test of OST in GBMglioblastomas and the LGG patients.
Characteristics	Patients	Median (month)	Hazard Ratio (95% CI)	P value	Chi square
Glioblastoma patients
CC	23	10.03	0.9733 (0.6218,1.559)	0.949	0.004096
CT	11	9.2
LGG patients
CC	28	54.57	0.2902 (0.08898,0.9467)	0.0403	4.206
CT	10	24.15
Glioblastoma patients
Hyper-methylated	11	19.33	0.7617 (0.3436,1.689)	0.5029	0.4488
Hypo-methylated	23	9.615
LGG patients
Hyper-methylated	26	49.23	1.031 (0.3572,2.973)	0.9555	0.003116
Hypo-methylated	12	28.1
Hyper-methylated MGMT
CC	20	49.23	0.7628 (0.1834,3.173)	0.7096	0.1387
CT	6	57.12
Hypo-methylated MGMT
CC	8	Undefineda	0.1165 (0.01773,0.7657)	0.0252	5.008
CT	4	24.15
TMZ treatment
With TMZ	25	17.1	0.4604 (0.1707,1.242)	0.1256	2.347
Without TMZ	9	7.1
aSome patients in this group are still alive.
